# Supplementary material for: The Ethanol Extract of Evodiae Fructus and Its Ingredient, Rutaecarpine, Inhibit Infection of SARS-CoV-2 and Inflammatory Responses
Source: Int J Mol Sci. 2023 Jan 1;24(1):762. doi: 10.3390/ijms24010762 (PMC9821500; doi:10.3390/ijms24010762)
Supplement: Supplementary file 1 [file ijms-24-00762-s001.zip]

Archive with 1 entries (1 files):
- ijms-2044619-supplementary.pdf
